# Supplementary material for: Elevated high sensitivity cardiac troponin T among men with HIV who use stimulants: A cross-sectional study of subclinical cardiovascular injury
Source: PLoS One. 2026 Jun 8;21(6):e0350086. doi: 10.1371/journal.pone.0350086 (PMC13245752; doi:10.1371/journal.pone.0350086)
Supplement: S1 Data — Minimal data and metadata for replication of results. (ZIP) [file pone.0350086.s001.zip]

Archive with 5 entries (4 files):
- data and metadata/
- data and metadata/data.csv
- __MACOSX/data and metadata/._data.csv
- data and metadata/metadata.csv
- __MACOSX/data and metadata/._metadata.csv
