# Supplementary material for: Elevated high sensitivity cardiac troponin T among men with HIV who use stimulants: A cross-sectional study of subclinical cardiovascular injury
Source: PLoS One. 2026 Jun 8;21(6):e0350086. doi: 10.1371/journal.pone.0350086 (PMC13245752; doi:10.1371/journal.pone.0350086)
Supplement: S1 Data — Minimal data and metadata for replication of results. (ZIP) [file pone.0350086.s001.zip › data and metadata/data.csv]

tob3	cov	bmi	hypbp	age	raceeth	stimhiv	dyslipidemia	homair	troponin_ngl	tropcrp
1	0	27.77283951	3	43	2	0	1	1.952503704	7.35	2
0	0	29.10181327	2	30	1	0	1	3.20691358	21.1	2
1	0	33.11275952	3	44	1	0	0	18.88781482	6.75	2
1	0	35.90853819	3	51	2	0	1	4.798879012	9.96	2
1	0	32.73045222	3	53	4	0	1	0.859716049	11	2
0	0	24.21763265	2	55	3	0	1	2.154261728	17.7	2
1	0	25.91057143	2	59	2	0	1	1.69274321	6.84	1
0	0	23.94977043	0	30	3	0	0	0.721728395	0	0
0	0	55.55134694	3	45	2	0	0	15.31703704	16.6	2
1	0	26.43512397	0	42	1	0	0	2.192059259	0	0
0	1	24.47456055	1	67	2	0	0	4.176	57.1	2
1	0	25.91100972	3	50	3	0	0	3.976407407	30	1
1	0	31.71239833	2	37	3	0	1	3.538479012	0	1
1	0	18.71412037	2	30	2	1	1	1.203859259	0	1
1	0	24.64864865	1	34	2	1	1	2.854288889	10.5	2
1	1	26.93206019	0	57	3	1	1	1.638261728	0	1
0	1	31.74028963	2	26	3	1	1	2.625822222	0	0
0	0	22.48848296	0	23	3	1	0	3.578004938	6.78	2
0	0	21.61907439	2	30	3	1	1	0.166294074	0	1
1	0	22.98242412	2	22	3	1	0	2.392666667	0	0
1	0	22.12297959	2	28	3	1	1	8.458345679	0	1
1	1	22.06559184	0	30	3	1	0	0.371358025	15.2	2
1	0	12.74344155	1	45	3	1	1	10.71617284	9.97	1
0	0	20.0683391	1	28	3	1	0	7.824666667	0	0
1	0	30.22477166	2	27	3	1	1	11.29198765	0	0
0	0	25.45624869	2	37	3	1	0	1.961180247	0	1
1	0	26.14965398	1	26	1	1	0	0.528002469	0	0
0	0	26.97063149	0	41	3	1	0	0.944185185	6.24	1
0	0	27.94783673	2	34	3	1	1	5.174987654	6.89	2
1	0	27.03648649	3	41	3	1	0	33.67209877	10.7	2
1	0	39.43828605	1	55	2	1	1	11.27942716	0	1
1	0	28.23477551	0	36	3	1	1	5.788395062	0	0
1	0	22.31842561	0	47	2	1	1	1.708333333	0	0
0	0	25.63014595	2	53	3	2	1	1.338182716	25.7	2
0	0	27.50081333	2	42	3	2	1	0.565738272	0	1
0	0	27.94364187	3	41	1	2	1	2.027434568	9.01	1
0	0	45.15596878	3	35	1	2	1	18.70809877	0	1
1	0	24.39906438	0	34	3	2	1	3.232076543	0	0
0	0	25.77718868	0	29	3	2	1	2.105716049	9.05	1
1	0	27.49392985	2	33	3	2	0	0.761362963	7.34	1
0	0	31.92690311	2	50	2	2	1	19.26834568	15.2	2
1	0	27.60916955	2	34	1	2	1	2.62077037	0	0
0	0	23.77294686	2	62	3	2	1	5.373735803	9.53	1
0	0	18.7750063	0	27	3	2	0	1.263125926	0	1
0	0	21.66884966	1	26	3	2	0	1.760777778	0	1
0	0	28.21756757	1	36	2	2	0	0.827555556	0	0
0	0	28.07389903	2	39	1	2	0	1.35414321	0	1
0	0	19.69125174	1	25	1	2	1	1.024691358	10.1	2
1	0	29.99853631	2	30	3	3	1	19.76722222	0	1
1	0	23.0124898	0	20	2	3	1	4.503851852	0	0
0	0	23.17511478	0	63	2	3	1	0.908627161	0	0
0	1	27.27469723	0	28	1	3	1	4.163703704	13.4	1
0	0	24.00938262	0	27	3	3	0	0.706846914	9.96	1
0	0	22.91653014	1	50	2	3	0	1.96985679	0	0
0	0	34.98861341	2	26	3	3	1	4.752817284	0	0
0	0	23.00512497	0	30	3	3	1	6.363219753	0	0
0	0	23.12188058	0	32	3	3	0	1.540777778	0	0
0	0	24.30510136	0	27	3	3	1	6.091414815	0	0
0	0	27.49864865	0	27	3	3	1	1.816518519	6.28	1
0	0	24.24632653	2	29	3	3	1	2.109777778	0	0
0	0	29.43356401	0	25	3	3	1	11.38222963	0	0
0	0	25.4013366	2	26	3	3	1	3.593841975	0	1
0	0	34.84730099	1	39	3	3	1	7.914217284	8.53	2
0	0	51.06895457	2	27	3	3	1	10.97698765	0	1
0	0	23.74132323	0	50	3	3	1	1.343575309	0	0
0	0	23.98651061	2	30	2	3	0	0.512081482	0	0
0	0	21.35135476	0	24	3	3	0	2.185027161	7.23	1
0		26.40126024	3	50	1	3	1	5.030740741	7.54	1
0	0	23.02094008	0	64	2	3	0	5.124	7.42	1
1	0	29.56114262	3	55	3	3	1	8.027481482	0	1
0	0	27.94783673	1	28	3	3	1	1.90262963	6.34	1
1	0	29.37297297	0	31	2	3	1	3.448217284	0	1
