# Supplementary material for: Elevated high sensitivity cardiac troponin T among men with HIV who use stimulants: A cross-sectional study of subclinical cardiovascular injury
Source: PLoS One. 2026 Jun 8;21(6):e0350086. doi: 10.1371/journal.pone.0350086 (PMC13245752; doi:10.1371/journal.pone.0350086)
Supplement: S1 Data — Minimal data and metadata for replication of results. (ZIP) [file pone.0350086.s001.zip › data and metadata/metadata.csv]

Variable	Label	Type	Levels (if applicable)
tob3	Past 3 months tobacco use	Binary	0 = No; 1 = Yes
cov	SARS-CoV-2 IgM serostatus	Binary	0 = Negative; 1 = Positive
bmi	Body mass index, in kg/m^2	Continuous
hypbp	Hypertension groups	Categorical	0 = No hypertension; 1 = Elevated blood pressure; 2 = Stage 1 hypertension; 3 = Stage 2 hypertension; 4 = Hypertensive crisis
age	Age, in years	Continuous
raceeth	Race and ethnicity	Categorical	1 = Black, non-Latino; 2 = White, non-Latino; 3 = Latino, any race; 4 = Other non-Latino
stimhiv	Stimulant by HIV groups	Categorical	0 = HIV+STIM+; 1 = HIV-STIM+; 2 = HIV+STIM-; 3 = HIV-STIM-
dyslipidemia	Presence of dyslipidemia	Binary	0 = No; 1 = Yes
homair	Homeostatic model assessment for insulin resistance (HOMA-IR)	Continuous
troponin_ngl	Cardiac troponin T, in ng/L	Continuous
tropcrp	C-reactive protein by cardiac troponin T stratification	Categorical	0 = Neither elevated; 1 = One elevated; 2 = Both elevated
